# Supplementary material for: New insights into the cardiorespiratory physiology of weaned southern elephant seals (Mirounga leonina)
Source: Conserv Physiol. 2015 Dec 8;3(1):cov049. doi: 10.1093/conphys/cov049 (PMC4778465; doi:10.1093/conphys/cov049)
Supplement: Supplementary Data [file cov049supp.zip]

Archive with 2 entries (2 files):
- cov049supp.docx
- manifest.xml
