# Supplementary material for: New insights into the cardiorespiratory physiology of weaned southern elephant seals (Mirounga leonina)
Source: Conserv Physiol. 2015 Dec 8;3(1):cov049. doi: 10.1093/conphys/cov049 (PMC4778465; doi:10.1093/conphys/cov049)
Supplement: Supplementary Data [file cov049supp.zip › manifest.xml]

<?xml version="1.0" encoding="ISO-8859-1"?>
<!DOCTYPE datasupp PUBLIC "-//HIGHWIRE//DTD HighWire Data Supplement Manifest//EN" "http://schema.highwire.org/private/dtd/hwx/datasupplement_manifest.dtd">
<datasupp sitecode="conphys">
<resource type="resourceid">cov049</resource>
<linktext>Supplementary Data</linktext>
<title>Supplementary Data</title>
<description>Supplementary Data</description>
<file>
<filename>cov049supp.docx</filename>
<linktext>Supplementary Data</linktext>
<title>Supplementary Data</title>
<description>Docx file</description>
</file>
</datasupp>
